# Supplementary material for: Influence of the FCGR2A rs1801274 and FCGR3A rs396991 Polymorphisms on Response to Abatacept in Patients with Rheumatoid Arthritis
Source: J Pers Med. 2021 Jun 18;11(6):573. doi: 10.3390/jpm11060573 (PMC8233911; doi:10.3390/jpm11060573)
Supplement: Supplementary file 1 [file jpm-11-00573-s001.zip]

Archive with 12 entries (12 files):
- Table S1. Hardy-Weinberg equilibrium.pdf
- Table S10. Predictors of EULAR response at 6 and 12 months of treatment with abatacept in rheumatoid arthritis patients (bivariate analysis).pdf
- Table S11. Predictors of LDA at 6 and 12 months of treatment with abatacept in rheumatoid arthritis patients (bivariate analysis).pdf
- Table S12. Predictors of remission at 6 and 12 months of treatment with abatacept in rheumatoid arthritis patients (bivariate analysis) Bivariante remision_nuevo_EN.pdf
- Table S2. Linkage disequilibrium.pdf
- Table S3. Minor allele frequencies of SNPs.pdf
- Table S4. Haplotype frequency estimation EULAR response at 6 months of ABA.pdf
- Table S5. Haplotype frequency estimation LDA at 6 months of ABA.pdf
- Table S6. Haplotype frequency estimation remission at 6 months of ABA.pdf
- Table S7. Haplotype frequency estimation EULAR response at 12 months of ABA.pdf
- Table S8. Haplotype frequency estimation LDA at 12 months of ABA.pdf
- Table S9. Haplotype frequency estimation remission at 12 months of ABA.pdf
